# Supplementary material for: Dietary β-1,3/1,6-Glucan from Baker’s Yeast Supports Upper Respiratory Mucosal Immune Health in Healthy Adults: Evidence from a Randomized, Double-Blind, Placebo-Controlled Trial
Source: Nutrients. 2026 Mar 18;18(6):961. doi: 10.3390/nu18060961 (PMC13028741; doi:10.3390/nu18060961)
Supplement: Supplementary file 1 [file nutrients-18-00961-s001.zip]

Archive with 2 entries (2 files):
- nutrients-4149929-supplementary_figures.pdf
- nutrients-4149929-supplementary_tables.pdf
